# Supplementary material for: Prevalence and associated factors of proliferative diabetic retinopathy among adult diabetic patients in Northwest Ethiopia, 2023: A cross-sectional multicenter study
Source: PLoS One. 2024 May 10;19(5):e0303267. doi: 10.1371/journal.pone.0303267 (PMC11086827; doi:10.1371/journal.pone.0303267)
Supplement: S1 Data — (CSV) [file pone.0303267.s001.csv]

Age	FBS	SBP	DBP	BMI	PDR	PRP	Injection	Havenotanytreatmenttaken
19	119	80	70	21.5	1	1	1	0
50	230	130	70	17	0
53	110	121	70	25	0
58	190	146	70	18	0
21	112	114	70	17	0
48	166	104	70	30	0
60	185	133	70	24	0
60	185	133	70	27	0
60	251	83	70	26	0
50	141	146	70	16	1	0	0	1
51	93	106	70	25	0
40	110	70	60	20.3999996185303	0
40	60	90	60	15	0
23	109	90	60	17.8999996185303	0
50	173	90	60	18	0
29	184	90	60	25.5	0
65	195	90	60	22.3999996185303	0
58	144	97	60	20	0
29	167	97	60	21.7000007629395	0
56	90	100	60	26.1000003814697	0
55	130	100	60	29.5	0
69	133	100	60	20	0
22	134	100	60	27	0
28	134	100	60	22	0
56	135	100	60	27.2999992370605	1	1	0	0
56	135	100	60	23.3999996185303	0
40	140	100	60	31.2999992370605	0
31	150	100	60	26	0
34	155	100	60	17	0
75	156	100	60	35	0
30	156	100	60	35	0
22	158	100	60	29	0
20	179	100	60	27	0
20	179	100	60	26	0
46	190	100	60	20.1000003814697	0
52	213	100	60	30	0
35	238	100	60	30	0
25	274	100	60	33	0
41	282	100	60	30	0
45	110	100	60	28	0
61	110	100	60	27	0
43	160	103	60	24	0
53	106	105	60	27	0
64	89	110	60	34	0
35	93	110	60	18	0
62	99	110	60	17.1	1	0	1	0
35	104	110	60	22	0
29	105	110	60	37	0
57	112	110	60	15	0
53	124	110	60	19	0
32	142	110	60	21	0
60	156	110	60	20	0
70	191	110	60	17	0
48	195	110	60	20.7000007629395	0
29	210	110	60	21	0
26	297	110	60	31	0
63	123	113	60	27	0
65	224	118	60	26	1	0	0	1
19	100	120	60	25	0
50	108	120	60	23	0
36	119	120	60	20	0
31	120	120	60	21	0
57	130	120	60	23	1	1	0	0
36	130	120	60	26	0
45	130	120	60	28	0
59	136	120	60	23	0
53	136	120	60	23	0
72	155	120	60	25	0
45	156	120	60	20	0
45	156	120	60	29.3999996185303	0
24	160	120	60	26	0
40	166	120	60	26	0
68	166	120	60	30	0
19	185	120	60	20	0
25	186	120	60	22.6000003814697	0
63	187	120	60	23	0
56	200	120	60	17	0
36	230	120	60	29	0
31	231	120	60	24	0
75	154	125	60	17.1000003814697	0
72	96	130	60	26	0
76	97	130	60	22	0
68	114	130	60	31	0
37	114	130	60	30	0
68	136	130	60	24.1000003814697	0
65	146	130	60	24	0
55	157	130	60	27	0
55	157	130	60	20	0
55	157	130	60	22	0
63	160	130	60	30	0
56	169	130	60	34.0999984741211	0
35	174	130	60	22	0
70	105	135	60	21.3999996185303	0
36	136	135	60	15.8000001907349	0
52	144	135	60	25	0
65	126	140	60	16	0
45	148	140	60	27	0
75	171	150	60	31	0
62	115	133	61	24	0
40	115	120	62	27	0
82	173	123	62	26	0
59	158	134	62	22	0
60	143	100	63	26	0
63	172	101	63	24	0
27	155	102	63	23.8999996185303	0
45	200	111	63	21.3999996185303	0
75	169	119	63	27	0
47	135	120	63	29	0
53	150	135	63	27.7999992370605	0
22	79	95	65	23	0
44	114	100	65	25	1	1	0	0
44	114	100	65	23	0
75	152	100	65	32	0
60	162	100	65	20.5	0
28	88	105	65	20.2999992370605	0
40	155	105	65	28.7999992370605	0
31	163	105	65	26	0
37	93	110	65	26.8999996185303	0
37	93	110	65	24.8999996185303	0
37	93	110	65	24	0
22	165	110	65	19.7000007629395	0
39	162	111	65	18.8999996185303	0
62	195	113	65	30.7999992370605	0
29	85	114	65	21.3999996185303	0
60	126	115	65	29	0
58	188	115	65	27	0
60	195	115	65	17	0
68	100	120	65	39	1	0	0	1
54	136	120	65	18	0
54	136	120	65	22	0
65	137	120	65	27	0
55	143	120	65	31	0
50	165	120	65	24	0
50	165	120	65	21	0
27	191	120	65	30	0
59	175	125	65	29	0
65	134	130	65	29	0
56	213	130	65	20	0
19	135	135	65	21	0
24	135	135	65	21.3999996185303	0
19	135	135	65	26.3999996185303	0
60	137	135	65	37	1	0	0	1
39	163	135	65	17	0
58	135	136	65	21	0
55	125	137	65	29	1	0	0	1
36	222	140	65	30	0
60	126	145	65	22	0
50	126	145	65	24	0
34	126	153	65	24	0
64	156	160	65	24	0
52	110	120	65	34	0
26	154	99	66	21.2999992370605	0
43	100	110	66	24.7999992370605	0
35	168	116	66	25	0
65	150	120	66	21	0
90	200	120	66	18	0
66	161	132	66	24	0
35	150	106	67	24.7000007629395	0
60	128	107	67	17.3999996185303	0
36	267	110	67	19.2999992370605	0
43	164	121	67	21.3999996185303	0
45	103	122	67	32	0
73	111	134	67	32	0
55	166	150	67	24	0
55	166	150	67	28	0
65	154	157	67	29	0
50	150	100	68	24	0
31	221	110	68	21	0
39	94	116	68	19.1000003814697	0
41	121	118	68	18.7999992370605	0
26	97	120	68	30	0
33	107	120	68	18.2999992370605	0
20	131	120	68	23	0
19	106	123	68	28.2999992370605	0
29	186	123	68	20.8999996185303	0
25	156	133	68	30.1000003814697	1	0	0	1
70	153	105	69	30	0
53	143	114	69	21.7999992370605	0
80	165	114	69	19.7999992370605	0
22	175	115	69	23.8999996185303	0
27	119	120	69	35	0
53	198	126	69	27.7000007629395	0
25	175	129	69	25.5	0
37	120	136	69	27.2999992370605	0
46	163	140	69	34.1	0
46	163	140	69	16	0
62	264	140	69	34	0
56	125	145	69	33	1	0	0	1
60	120	153	69	20	0
58	103	97	70	21	0
58	103	97	70	20.8999996185303	0
18	104	100	70	19	0
27	104	100	70	19	0
45	123	100	70	26.5	0
55	128	100	70	32.2000007629395	1	0	0	1
45	136	100	70	26	0
86	140	100	70	24	0
23	150	100	70	21.3999996185303	0
65	160	100	70	19	0
35	120	108	70	16.6000003814697	0
50	236	108	70	18.2999992370605	0
26	70	110	70	24.6000003814697	0
60	77	110	70	34.0999984741211	0
51	91	110	70	20.8999996185303	0
75	113	110	70	19	0
33	116	110	70	23.8999996185303	0
32	116	110	70	18.7000007629395	0
66	121	110	70	25	0
56	125	110	70	28	0
56	125	110	70	21.3999996185303	0
40	130	110	70	26.8999996185303	0
51	135	110	70	26	0
75	136	110	70	24	0
30	158	110	70	23	0
45	163	110	70	16.2999992370605	1	0	1	1
66	165	110	70	23	0
48	169	110	70	18.6000003814697	0
70	170	110	70	26	0
25	184	110	70	29	0
35	203	110	70	23	0
57	210	110	70	25	0
26	218	110	70	16.7000007629395	0
25	223	110	70	25	0
27	284	110	70	28.7999992370605	0
28	110	110	70	21.2999992370605	0
30	118	112	70	25.7000007629395	0
20	224	113	70	29.5	0
49	100	114	70	21.2000007629395	0
50	110	115	70	20.2999992370605	0
24	123	115	70	33.9000015258789	0
24	123	115	70	15	0
67	111	117	70	29.8999996185303	0
75	115	118	70	34.2000007629395	0
30	126	118	70	37.7000007629395	0
50	152	118	70	21.2999992370605	0
39	90	120	70	21.2999992370605	0
24	98	120	70	19.2999992370605	0
36	100	120	70	25.1000003814697	0
25	117	120	70	21	0
40	120	120	70	19	0
56	126	120	70	20.2999992370605	0
55	129	120	70	20.1000003814697	0
21	130	120	70	20.5	0
26	132	120	70	41	1	0	0	1
43	135	120	70	21	0
36	135	120	70	21.2999992370605	0
43	135	120	70	23.8999996185303	0
75	138	120	70	23.8999996185303	0
58	145	120	70	16.7000007629395	0
26	153	120	70	29	0
27	169	120	70	27.7000007629395	0
27	169	120	70	34.2000007629395	0
28	175	120	70	26.3999996185303	0
66	182	120	70	23.7000007629395	0
36	197	120	70	23.8999996185303	0
64	197	120	70	23.7000007629395	0
39	218	120	70	26.8999996185303	0
28	219	120	70	26.8999996185303	0
39	220	120	70	30	0
28	220	120	70	30.1000003814697	0
50	222	120	70	32.7000007629395	0
29	226	120	70	24	0
32	165	123	70	25.1000003814697	0
48	270	125	70	22.8999996185303	0
50	115	126	70	20.1000003814697	1	1	0	0
60	100	128	70	19	0
76	106	130	70	29	0
46	123	130	70	19.2000007629395	0
45	129	130	70	19	0
56	130	130	70	24	0
56	136	130	70	21.2999992370605	0
70	140	130	70	19	0
60	149	130	70	16.7000007629395	0
63	156	130	70	18.2000007629395	0
63	168	130	70	24.6000003814697	0
80	168	130	70	30	1	0	0	1
28	172	130	70	21.7000007629395	0
78	174	130	70	18.1000003814697	0
49	203	130	70	20.1000003814697	0
40	283	130	70	30	1
40	283	130	70	25.6000003814697	0
40	300	130	70	21.3999996185303	0
40	300	130	70	23.8999996185303	0
70	230	133	70	22	0
65	132	135	70	37.2999992370605	0
51	153	135	70	31	0
65	300	135	70	21.3999996185303	0
59	136	136	70	21.2999992370605	0
90	144	136	70	22.7999992370605	1	0	0	1
73	154	136	70	29.3999996185303	0
70	80	140	70	24	0
60	100	140	70	21.7000007629395	0
60	100	140	70	26.7000007629395	0
50	109	140	70	24.2000007629395	0
68	118	140	70	18.7000007629395	0
68	136	140	70	34	1
72	142	140	70	22.7000007629395	0
72	142	140	70	19.2999992370605	0
25	150	140	70	38	0
50	153	140	70	23	0
83	159	140	70	22	0
63	169	140	70	19	0
60	170	140	70	38	0
73	173	140	70	27	0
60	174	140	70	28	0
60	174	140	70	19	0
45	195	140	70	19	0
50	196	140	70	42	1	0	1	0
60	196	140	70	21.3999996185303	0
62	217	140	70	29	0
59	227	140	70	23.8999996185303	0
60	180	141	70	21.5	0
70	73	142	70	30.1000003814697	0
68	127	142	70	32.9000015258789	0
70	158	142	70	28.3999996185303	0
54	125	150	70	23.8999996185303	0
45	131	150	70	22.7000007629395	0
67	133	150	70	26.7999992370605	0
33	169	150	70	25.2000007629395	0
26	144	153	70	30	1	0	0	1
26	144	153	70	23	0
26	144	153	70	18.7000007629395	0
37	80	160	70	24.3999996185303	0
75	96	160	70	25.2000007629395	0
76	112	160	70	21.5	0
60	225	160	70	20.2000007629395	0
43	107	105	71	18.7000007629395	0
40	116	106	71	26.5	0
34	157	112	71	17.3999996185303	0
67	100	120	71	25.8999996185303	0
26	140	120	71	20.1000003814697	0
53	211	133	71	22.8999996185303	0
70	168	151	71	23.7999992370605	0
47	128	114	72	17	0
35	130	121	72	23	0
31	160	126	72	23.8999996185303	0
58	143	135	72	19.7000007629395	0
50	68	140	72	26.5	0
53	125	148	72	26.7000007629395	0
40	184	110	73	21.7000007629395	0
53	230	110	73	34	1	0	1	0
56	132	118	73	21	0
38	184	120	73	17.1000003814697	0
56	211	120	73	26.1000003814697	0
73	139	122	73	23.1000003814697	0
26	180	125	73	20	0
36	135	126	73	17.5	0
43	201	126	73	17	0
55	269	128	73	33	0
38	153	130	73	25	1	1	0	0
40	228	140	73	23	0
32	186	107	74	16.7000007629395	0
60	212	110	74	18.5	0
30	211	114	74	21	0
22	110	115	74	19.2000007629395	0
39	114	120	74	21.8999996185303	0
63	155	124	74	17	0
56	180	126	74	23.8999996185303	0
56	143	137	74	18	0
57	206	163	74	22.2000007629395	0
27	135	103	75	20	0
21	185	110	75	36	1	0	0	1
33	170	115	75	33.0999984741211	0
44	136	116	75	21.1000003814697	0
19	135	120	75	20.8999996185303	0
50	142	120	75	29	0
52	142	120	75	19	0
49	154	120	75	23	0
49	154	120	75	22	0
60	168	120	75	18	0
60	210	120	75	21	0
71	140	123	75	21	0
35	123	125	75	20	0
73	133	125	75	23	0
73	133	125	75	27	0
40	126	126	75	24	0
50	123	127	75	24	0
70	146	130	75	21	0
56	150	130	75	30	0
29	213	130	75	29	0
29	213	130	75	26	0
50	115	133	75	20	0
41	141	133	75	21	0
50	280	133	75	18	0
50	280	133	75	33	0
63	146	135	75	18	0
31	152	135	75	21	0
30	150	139	75	20.1000003814697	0
60	103	145	75	24	0
62	90	150	75	22	0
57	211	150	75	20.6000003814697	0
60	176	95	76	20.8999996185303	0
70	156	103	76	23.8999996185303	0
23	200	106	76	21.5	0
56	110	111	76	31.1000003814697	0
56	149	111	76	22	0
26	131	118	76	24.2000007629395	0
55	77	120	76	21.5	0
57	118	120	76	25.6000003814697	0
51	136	120	76	24	0
60	146	120	76	24.7000007629395	0
35	150	120	76	17.7000007629395	0
55	163	120	76	24.7000007629395	0
65	170	120	76	16.7000007629395	0
28	228	120	76	18.2999992370605	0
42	130	124	76	25	0
40	140	124	76	34.4000015258789	0
40	160	124	76	20.7999992370605	0
27	120	125	76	19	0
35	277	126	76	23.8999996185303	0
41	123	127	76	18.7000007629395	0
37	147	130	76	25	0
35	135	132	76	28	0
60	153	133	76	21.3999996185303	0
60	153	133	76	22.2000007629395	0
60	153	133	76	81.8000030517578	0
56	145	134	76	18.6000003814697	0
59	231	134	76	21	0
59	231	134	76	36.0999984741211	0
45	157	135	76	19.8999996185303	0
70	160	135	76	23	0
79	160	135	76	23	0
28	135	136	76	17.6000003814697	0
60	125	140	76	21.2000007629395	0
41	165	140	76	17.7000007629395	0
60	83	141	76	19	0
65	117	150	76	30	0
66	156	120	76	21	0
27	114	112	77	23.8999996185303	0
47	127	115	77	26.5	0
31	160	116	77	28.6000003814697	0
63	115	136	77	18.3999996185303	0
40	160	143	77	22.6000003814697	0
20	188	108	78	27.8999996185303	0
34	126	109	78	24.5	0
25	196	118	78	25	0
79	109	120	78	28.2999992370605	0
75	135	120	78	16.8999996185303	0
70	156	120	78	23.8999996185303	0
80	200	120	78	20	0
80	182	122	78	20.2999992370605	0
42	141	125	78	19.1000003814697	0
53	186	125	78	26.8999996185303	0
80	135	130	78	19.3999996185303	0
59	132	134	78	25.6000003814697	0
59	132	134	78	24.6000003814697	0
65	127	135	78	28	1	1	0	0
68	169	135	78	21.2999992370605	0
71	142	136	78	22	0
70	142	136	78	17.7000007629395	0
63	153	136	78	17.6000003814697	0
50	168	140	78	24.3999996185303	0
50	134	142	78	17.7000007629395	0
82	189	143	78	18	0
25	106	153	78	21	0
56	102	160	78	21	0
50	189	179	78	18.7999992370605	0
25	103	120	79	32.9000015258789	0
74	200	120	79	32	0
60	135	135	79	25	0
50	132	140	79	19	0
53	169	140	79	25	0
70	106	146	79	23	0
69	153	146	79	33.9000015258789	0
56	163	153	79	18	0
65	148	154	79	24	0
69	150	80	80	21	0
24	136	100	80	28.8999996185303	1	0	1	1
36	178	105	80	32	0
33	140	106	80	22	0
33	140	106	80	19.2999992370605	0
53	200	106	80	17	0
23	109	108	80	22	0
28	98	110	80	34.5999984741211	0
22	114	110	80	27.1000003814697	0
52	116	110	80	23.8999996185303	0
28	135	110	80	22.7000007629395	0
60	150	110	80	21	0
30	236	110	80	20.7000007629395	0
39	89	114	80	22.8999996185303	0
45	123	115	80	19	0
40	134	115	80	19.6000003814697	0
38	256	115	80	34.5999984741211	0
60	113	118	80	19	0
33	120	118	80	22	0
33	120	118	80	23	0
46	70	120	80	23.8999996185303	0
46	70	120	80	22	0
28	65	120	80	18.1000003814697	0
53	67	120	80	22.6000003814697	0
28	67	120	80	26	0
53	70	120	80	24	0
22	76	120	80	24	0
38	76	120	80	31.2000007629395	0
30	76	120	80	20.3999996185303	0
35	76	120	80	18.7999992370605	0
30	76	120	80	16.1000003814697	0
56	79	120	80	23	0
51	81	120	80	22.8999996185303	0
73	83	120	80	23	0
37	83	120	80	22.2999992370605	0
39	83	120	80	21.1000003814697	0
80	83	120	80	20	0
37	83	120	80	20.1000003814697	0
42	87	120	80	18.1000003814697	0
42	87	120	80	21.1000003814697	0
55	89	120	80	20	0
49	89	120	80	21	0
45	93	120	80	23	0
50	97	120	80	24.7999992370605	0
21	97	120	80	19.6000003814697	0
34	100	120	80	22	0
59	100	120	80	25	0
59	100	120	80	24.5	0
25	103	120	80	24	0
63	104	120	80	21	0
59	105	120	80	23.8999996185303	0
46	106	120	80	27	0
53	106	120	80	24.3999996185303	0
68	106	120	80	21	0
48	107	120	80	20.7999992370605	0
20	107	120	80	18.7000007629395	0
58	107	120	80	21	0
32	109	120	80	21.8999996185303	0
32	109	120	80	21.2000007629395	0
19	109	120	80	25	0
48	109	120	80	26.2999992370605	0
57	110	120	80	34	0
56	110	120	80	27.6000003814697	0
32	110	120	80	20	0
65	110	120	80	19.1000003814697	0
65	110	120	80	23	0
57	110	120	80	36.7999992370605	0
23	110	120	80	24	0
36	114	120	80	17.6000003814697	0
53	116	120	80	32.9000015258789	0
53	116	120	80	22	0
36	116	120	80	22.3999996185303	0
50	117	120	80	22.8999996185303	0
50	117	120	80	25.2000007629395	0
50	117	120	80	21.6000003814697	0
30	118	120	80	37.5999984741211	1	0	1	0
30	118	120	80	27	0
40	119	120	80	30	0
31	120	120	80	23	0
46	120	120	80	37	1	0	0	1
51	120	120	80	25	0
75	120	120	80	20.2000007629395	0
56	120	120	80	20.3999996185303	0
35	121	120	80	17.8999996185303	0
55	123	120	80	19.3999996185303	0
25	123	120	80	25.7000007629395	0
53	123	120	80	22.5	0
35	123	120	80	21	0
27	124	120	80	22.6000003814697	0
27	124	120	80	26.1000003814697	0
36	125	120	80	29.3999996185303	0
48	125	120	80	19.2999992370605	0
46	125	120	80	18.1000003814697	0
20	125	120	80	21	0
56	125	120	80	18	0
53	125	120	80	22	0
56	125	120	80	22.6000003814697	0
62	125	120	80	21.8999996185303	0
26	126	120	80	18.8999996185303	0
36	126	120	80	16.7000007629395	0
36	128	120	80	18.7999992370605	0
40	128	120	80	27	0
56	129	120	80	24	0
77	130	120	80	25.8999996185303	0
25	130	120	80	20.7999992370605	0
48	130	120	80	18	0
56	130	120	80	21.3999996185303	0
25	130	120	80	21.2000007629395	0
48	130	120	80	18.7999992370605	0
53	130	120	80	31	0
56	130	120	80	27.7000007629395	0
35	130	120	80	24.1000003814697	0
20	130	120	80	21.6000003814697	0
37	130	120	80	21	0
56	130	120	80	21.1000003814697	0
35	130	120	80	23.7000007629395	0
34	131	120	80	23.1000003814697	0
69	131	120	80	36.5999984741211	0
63	132	120	80	24	0
35	132	120	80	28.2999992370605	0
80	133	120	80	24	0
52	133	120	80	18	0
56	134	120	80	30	0
37	135	120	80	20	0
56	135	120	80	21.8999996185303	0
54	135	120	80	23.8999996185303	0
56	135	120	80	22.1000003814697	0
56	135	120	80	34.9000015258789	0
56	135	120	80	28	0
39	135	120	80	23.7999992370605	0
28	135	120	80	29	1	0	1	0
63	135	120	80	23	0
56	135	120	80	20	0
74	135	120	80	24.7999992370605	0
43	135	120	80	17.5	0
56	135	120	80	21.6000003814697	0
68	135	120	80	20.1000003814697	0
96	136	120	80	20.1000003814697	0
43	136	120	80	25.2000007629395	0
69	136	120	80	28.7999992370605	0
50	136	120	80	23.7000007629395	0
40	136	120	80	18	0
56	136	120	80	27.5	0
53	136	120	80	23.6000003814697	0
56	136	120	80	26.3999996185303	0
40	136	120	80	23.7000007629395	0
65	137	120	80	35.5	0
65	137	120	80	23	0
37	137	120	80	20.2999992370605	0
65	137	120	80	29.3999996185303	0
19	138	120	80	24.2000007629395	0
19	138	120	80	30.3999996185303	0
29	140	120	80	24.3999996185303	0
43	140	120	80	18.7999992370605	0
43	140	120	80	26.3999996185303	0
23	140	120	80	31	0
68	140	120	80	25	0
69	141	120	80	35	0
35	142	120	80	21.7000007629395	0
38	143	120	80	19.8999996185303	0
53	143	120	80	21.3999996185303	0
63	144	120	80	22.6000003814697	0
46	145	120	80	24.5	0
36	145	120	80	21	0
50	146	120	80	23.7000007629395	0
25	146	120	80	20.3999996185303	0
48	148	120	80	33.2999992370605	0
31	148	120	80	26.2999992370605	0
34	148	120	80	20.7999992370605	0
66	150	120	80	32.7000007629395	0
58	150	120	80	23	0
54	150	120	80	21	0
67	150	120	80	23.8999996185303	0
66	150	120	80	28.7000007629395	0
58	150	120	80	24.7999992370605	0
53	150	120	80	23.8999996185303	0
44	150	120	80	18.7999992370605	0
44	150	120	80	23.8999996185303	0
53	150	120	80	20	0
90	150	120	80	22.7000007629395	0
30	150	120	80	22.2000007629395	0
53	150	120	80	21	0
67	150	120	80	18.7999992370605	0
19	151	120	80	19.6000003814697	0
45	152	120	80	23.8999996185303	0
45	153	120	80	21.1000003814697	0
56	153	120	80	21	0
46	153	120	80	37.5999984741211	0
45	153	120	80	21.3999996185303	0
53	153	120	80	28.2000007629395	0
56	153	120	80	16	0
65	153	120	80	20.2999992370605	0
56	154	120	80	19.7999992370605	0
54	154	120	80	25	0
19	155	120	80	21	0
48	155	120	80	25	0
48	155	120	80	22	0
65	156	120	80	24.2999992370605	0
30	156	120	80	25	0
59	156	120	80	33.7999992370605	0
40	156	120	80	34.5999984741211	0
57	156	120	80	26.3999996185303	0
49	156	120	80	18	0
56	158	120	80	17.3999996185303	0
60	158	120	80	22.2999992370605	0
36	160	120	80	29	0
70	160	120	80	18.7000007629395	0
70	160	120	80	23.1000003814697	0
63	160	120	80	19	0
36	162	120	80	20.3999996185303	0
36	163	120	80	18	0
60	163	120	80	20	0
26	163	120	80	18.3999996185303	0
36	163	120	80	19	0
85	163	120	80	32	0
69	163	120	80	23.5	0
36	163	120	80	20	0
29	163	120	80	21.8999996185303	0
35	164	120	80	29.3999996185303	0
65	165	120	80	22.2000007629395	0
63	165	120	80	21.5	0
70	165	120	80	26.2999992370605	0
56	166	120	80	18.7000007629395	0
56	166	120	80	23.5	0
47	166	120	80	22.2999992370605	0
39	166	120	80	21.5	0
56	167	120	80	23.3999996185303	0
63	168	120	80	24	0
78	169	120	80	26.7000007629395	0
58	169	120	80	22.1000003814697	0
53	169	120	80	23.2999992370605	0
24	169	120	80	21.1000003814697	0
68	170	120	80	24.2000007629395	0
68	170	120	80	23	0
67	170	120	80	20.6000003814697	0
40	170	120	80	23	0
22	172	120	80	22.7999992370605	0
28	173	120	80	22.6000003814697	0
42	173	120	80	25.7000007629395	0
28	173	120	80	22.2000007629395	0
43	175	120	80	20	0
45	176	120	80	19.3999996185303	0
23	176	120	80	23.5	0
36	179	120	80	23	0
45	180	120	80	21.3999996185303	0
70	180	120	80	22	0
45	180	120	80	20.2999992370605	0
35	180	120	80	22	0
35	181	120	80	21	0
72	181	120	80	24.3999996185303	0
19	183	120	80	20	0
29	186	120	80	21.7000007629395	0
29	186	120	80	22	0
56	189	120	80	21.2000007629395	0
45	190	120	80	21	0
49	192	120	80	21.6000003814697	0
53	193	120	80	22.2999992370605	0
20	196	120	80	21	0
65	196	120	80	20.7000007629395	0
32	200	120	80	26.7000007629395	0
36	200	120	80	23.6000003814697	0
39	200	120	80	22.8999996185303	0
50	200	120	80	20.2999992370605	0
70	200	120	80	22.2999992370605	0
65	200	120	80	24.7999992370605	0
25	200	120	80	25.8999996185303	0
43	200	120	80	24.3999996185303	0
53	200	120	80	22.3999996185303	0
63	200	120	80	22.7999992370605	0
65	200	120	80	23.5	0
63	202	120	80	27.8999996185303	0
80	203	120	80	25.2000007629395	0
56	203	120	80	24.7999992370605	0
40	203	120	80	20.7999992370605	0
62	204	120	80	29.7000007629395	0
80	205	120	80	20.1000003814697	0
65	206	120	80	23.1000003814697	0
50	206	120	80	21.6000003814697	0
53	213	120	80	29	0
53	213	120	80	20.2000007629395	0
23	213	120	80	21	0
20	217	120	80	23	0
35	220	120	80	24	0
42	224	120	80	22	0
42	224	120	80	24.3999996185303	0
43	225	120	80	23	0
35	229	120	80	34.7000007629395	1	1	0	0
53	230	120	80	21.1000003814697	0
63	230	120	80	18.2999992370605	0
26	232	120	80	30	0
65	235	120	80	18.2999992370605	0
50	236	120	80	26.1000003814697	0
58	236	120	80	22.2999992370605	0
65	259	120	80	20	0
50	262	120	80	28.6000003814697	0
43	280	120	80	23.8999996185303	0
53	289	120	80	17.2999992370605	0
25	290	120	80	23.3999996185303	0
60	300	120	80	21	0
46	300	120	80	25.3999996185303	0
25	313	120	80	21	0
44	123	123	80	23.3999996185303	0
78	125	123	80	21.3999996185303	0
56	153	123	80	18	0
41	156	123	80	21.2000007629395	0
42	170	123	80	19.1000003814697	0
44	200	123	80	21	0
55	286	123	80	29	0
55	286	123	80	18.8999996185303	0
35	106	124	80	19	0
45	126	125	80	19.7999992370605	0
36	132	125	80	25.5	0
25	140	125	80	24	0
56	169	125	80	21.1000003814697	0
41	181	125	80	21	0
40	200	125	80	21.6000003814697	0
62	212	125	80	22	0
32	135	126	80	20.8999996185303	0
53	153	126	80	27	0
53	153	126	80	19.8999996185303	0
56	169	126	80	27.3999996185303	0
26	185	126	80	24.5	0
53	230	126	80	17.2999992370605	0
56	125	128	80	20.2999992370605	0
52	104	130	80	20.1000003814697	0
63	110	130	80	20	0
53	115	130	80	22.6000003814697	0
20	120	130	80	18.7999992370605	0
80	123	130	80	24.2999992370605	0
43	125	130	80	30.5	0
43	125	130	80	25.2999992370605	0
38	125	130	80	23	0
50	136	130	80	24	0
44	136	130	80	24.5	0
62	136	130	80	19.5	0
70	136	130	80	18	0
69	136	130	80	20.2999992370605	0
61	138	130	80	27	0
53	140	130	80	27.7000007629395	0
81	150	130	80	25.8999996185303	0
56	150	130	80	17.5	0
50	153	130	80	29.8999996185303	0
40	153	130	80	19	0
50	154	130	80	22.8999996185303	0
63	156	130	80	31.2999992370605	0
55	156	130	80	22.3999996185303	0
61	162	130	80	24.2999992370605	0
64	162	130	80	22.6000003814697	0
49	163	130	80	21.6000003814697	0
59	163	130	80	20.1000003814697	0
85	165	130	80	18.8999996185303	0
36	165	130	80	21.5	0
63	168	130	80	20.7999992370605	0
80	175	130	80	19.7000007629395	0
68	177	130	80	27	0
75	178	130	80	22.2000007629395	0
59	180	130	80	16.7000007629395	0
66	191	130	80	26.8999996185303	0
26	195	130	80	22.6000003814697	0
35	198	130	80	33	0
67	200	130	80	31.2000007629395	0
56	231	130	80	24.6000003814697	0
29	235	130	80	22.5	0
66	238	130	80	25.2000007629395	0
66	238	130	80	22	0
53	132	131	80	28	0
21	114	135	80	18.7999992370605	0
66	125	135	80	23	0
36	135	135	80	21	0
87	144	135	80	23.7000007629395	0
37	165	135	80	26	0
53	199	135	80	22	0
50	110	136	80	27.7999992370605	0
36	138	136	80	28.2000007629395	0
42	160	136	80	26	0
53	165	136	80	21.7000007629395	0
63	169	136	80	24.1000003814697	0
75	119	138	80	29	0
56	212	138	80	20.7000007629395	0
57	96	140	80	19	0
57	96	140	80	26	0
63	97	140	80	20.7999992370605	0
67	118	140	80	28.2999992370605	0
68	123	140	80	28	0
58	125	140	80	25	0
50	127	140	80	31	0
50	129	140	80	23.2999992370605	0
67	129	140	80	23	0
55	130	140	80	24	0
72	130	140	80	27	0
72	130	140	80	18	0
54	134	140	80	28	0
26	135	140	80	25	0
50	143	140	80	19	0
70	150	140	80	29	0
28	150	140	80	22	0
40	156	140	80	22	0
73	158	140	80	24	0
83	159	140	80	23	0
74	159	140	80	22.3999996185303	0
87	160	140	80	34	0
35	165	140	80	30.5	0
60	170	140	80	27.6000003814697	0
40	170	140	80	28	0
46	175	140	80	24.1000003814697	0
60	175	140	80	18.7000007629395	0
57	177	140	80	29.2000007629395	0
70	185	140	80	19.7999992370605	1	1	0	0
67	205	140	80	22.6000003814697	0
67	205	140	80	20.1000003814697	0
40	206	140	80	22.2999992370605	0
68	215	140	80	25	0
48	240	140	80	24.8999996185303	0
48	240	140	80	24	0
25	250	140	80	23	0
42	258	140	80	23.1000003814697	0
43	280	140	80	20	0
59	110	140	80	24.3999996185303	0
55	231	144	80	25	0
65	190	145	80	20	0
61	149	146	80	24	0
64	174	149	80	24	0
28	78	150	80	24	0
62	97	150	80	22.7000007629395	0
61	126	150	80	23.3999996185303	1	1	0	0
61	126	150	80	20.3999996185303	0
65	135	150	80	31	0
83	136	150	80	23	0
70	139	150	80	20.5	0
63	140	150	80	25.2999992370605	0
45	153	150	80	18.7999992370605	0
75	164	150	80	28.7000007629395	0
56	213	150	80	19	0
50	289	152	80	23.6000003814697	0
63	136	153	80	22	0
43	153	153	80	21	0
26	193	153	80	19	0
60	263	153	80	24	0
41	140	155	80	25	0
63	125	158	80	21.7999992370605	0
57	130	160	80	26	0
56	136	160	80	20	0
60	180	160	80	25	0
60	180	160	80	20	0
50	198	170	80	28	0
45	131	174	80	21	0
45	110	180	80	22	0
70	146	180	80	23.2999992370605	0
53	110	120	81	23	0
30	171	123	81	20.3999996185303	0
56	93	125	81	29.3999996185303	0
40	187	126	81	24.1000003814697	0
62	114	130	81	30.5	0
31	161	139	81	24.5	0
61	170	140	81	18.7999992370605	0
54	190	144	81	20.8999996185303	0
62	186	132	82	24	0
56	165	135	82	25.1000003814697	0
50	168	135	82	35	0
45	206	135	82	24	0
51	155	137	82	22	0
70	97	138	82	20	0
50	94	139	82	20	0
67	129	140	82	25	0
67	129	140	82	27	0
70	110	143	82	21	0
36	231	132	83	29	0
36	143	133	83	27	0
56	139	135	83	25	0
59	138	140	83	27	0
57	157	153	83	18	0
50	166	153	83	28	0
72	184	163	83	25	0
55	122	130	84	19	0
78	96	134	84	36.5999984741211	0
54	183	146	84	21.2000007629395	0
42	171	116	85	28.2999992370605	0
56	130	120	85	16.2999992370605	0
59	135	120	85	20.7999992370605	0
50	140	120	85	19.7999992370605	0
80	150	120	85	27.2000007629395	0
55	136	123	85	26	0
55	136	123	85	24	0
45	176	125	85	26	0
53	136	130	85	22	0
76	162	130	85	21	0
35	191	130	85	24.3999996185303	0
50	198	130	85	21	0
50	198	130	85	26	0
59	200	130	85	21.5	0
59	200	130	85	23.5	0
30	144	135	85	19	0
89	155	135	85	22	0
63	156	136	85	26	0
50	129	140	85	27	0
60	155	140	85	20	0
60	155	140	85	25	0
53	156	140	85	25	0
80	156	140	85	22	0
21	160	140	85	25	0
63	163	140	85	24	0
25	166	140	85	23	0
47	199	140	85	25	0
80	200	140	85	22.6000003814697	0
65	250	140	85	26	0
25	256	140	85	27	0
80	300	140	85	22.3999996185303	1	1	0	0
80	300	140	85	23.2999992370605	0
56	153	145	85	25.2999992370605	0
62	179	150	85	25	0
52	183	150	85	25	0
75	200	150	85	24	0
56	226	150	85	27	0
53	203	160	85	19	0
48	129	170	85	26	0
19	123	125	86	29	0
36	136	125	86	26	0
36	193	130	86	20	0
56	183	136	86	25	0
59	210	136	86	26	0
65	164	145	86	24	0
51	115	146	86	27	0
21	160	147	86	25.5	0
50	194	150	86	27	0
43	146	153	86	20.1000003814697	0
63	163	153	86	24.7999992370605	0
50	122	155	86	21.1000003814697	0
60	170	168	86	29	0
41	96	135	87	21.3999996185303	0
36	132	153	87	23.2999992370605	0
56	203	165	87	25	0
68	158	139	88	24	0
42	125	120	89	21	0
45	132	123	89	25	0
20	90	143	89	22.2000007629395	0
75	83	146	89	25	0
45	162	147	89	20.5	0
56	167	153	89	25	0
53	171	110	90	22	0
23	174	110	90	24.7000007629395	0
51	186	110	90	24	0
55	126	120	90	23	0
56	136	120	90	26	0
45	190	120	90	24	0
41	94	130	90	20	0
41	94	130	90	22	0
65	109	130	90	23.8999996185303	0
63	123	130	90	23	0
65	145	130	90	28	0
28	163	130	90	28	0
43	184	130	90	24.8999996185303	0
43	184	130	90	21	0
43	184	130	90	21	0
78	195	130	90	21	0
52	209	130	90	27	0
44	212	130	90	23.2999992370605	0
28	176	139	90	28	0
60	99	140	90	23	0
55	111	140	90	25	0
35	119	140	90	26	0
35	119	140	90	22	0
50	128	140	90	22	0
26	130	140	90	21.2000007629395	0
45	135	140	90	23	0
67	135	140	90	28	0
45	135	140	90	23	0
54	135	140	90	24	0
53	136	140	90	29	1
53	136	140	90	23.2999992370605	0
75	142	140	90	22	0
46	145	140	90	16.2999992370605	0
40	153	140	90	21	0
65	153	140	90	18	0
60	160	140	90	17.2999992370605	0
63	165	140	90	17.2999992370605	0
63	169	140	90	17.8999996185303	0
42	176	140	90	20.2999992370605	0
65	180	140	90	19	0
75	180	140	90	21	0
66	180	140	90	23	0
56	186	140	90	20	0
72	186	140	90	24.7999992370605	0
41	187	140	90	17.5	0
35	189	140	90	21.6000003814697	0
56	189	140	90	20.2000007629395	0
60	190	140	90	20.1000003814697	0
75	190	140	90	25.2000007629395	0
77	195	140	90	28.7000007629395	0
62	196	140	90	23.7000007629395	0
63	200	140	90	18	0
57	209	140	90	18.7999992370605	0
60	209	140	90	19.3999996185303	0
50	220	140	90	25.6000003814697	0
26	230	140	90	29.2999992370605	0
36	231	140	90	23.6000003814697	0
64	262	140	90	18	0
68	269	140	90	22.6000003814697	0
40	289	140	90	22.7999992370605	0
25	304	140	90	26	0
55	145	142	90	24.2000007629395	0
55	223	143	90	26.7999992370605	0
65	209	145	90	22.7000007629395	0
49	95	150	90	19.1000003814697	0
80	122	150	90	24.2000007629395	0
53	123	150	90	19	0
51	136	150	90	20.1000003814697	0
40	150	150	90	22.3999996185303	0
40	150	150	90	17.7000007629395	0
75	155	150	90	17	0
48	168	150	90	25.6000003814697	0
56	172	150	90	20.2000007629395	0
56	180	150	90	18.2999992370605	0
50	190	150	90	15.3000001907349	0
80	200	150	90	21.2000007629395	0
53	230	150	90	22.5	0
29	261	150	90	25.6000003814697	0
80	82	160	90	22.7999992370605	0
66	82	160	90	26.7999992370605	0
50	122	160	90	21.2000007629395	0
69	136	160	90	20	0
54	124	176	90	25.1000003814697	0
55	212	178	90	23.2999992370605	0
50	189	150	91	26	0
43	163	125	92	20.1000003814697	0
44	125	130	92	18.7000007629395	0
66	200	140	92	16.7999992370605	0
50	147	152	92	22.7999992370605	0
24	128	151	93	20.7000007629395	0
60	181	138	94	23.2000007629395	0
60	181	138	94	22	0
47	264	166	94	30.7999992370605	0
65	95	133	95	29	0
56	165	140	95	19.7000007629395	0
60	160	145	95	23	0
60	175	145	95	22.7000007629395	0
65	156	150	95	24.7999992370605	0
74	160	150	95	18.7000007629395	0
70	204	150	95	21.7999992370605	0
59	260	150	95	15.8000001907349	0
65	143	153	95	26	0
65	223	157	95	18.8999996185303	0
26	136	160	95	25	0
46	152	120	95	17.6000003814697	0
66	199	153	96	20.2999992370605	0
69	233	169	96	19.7999992370605	0
65	300	140	97	22.2999992370605	0
50	200	144	97	18.7999992370605	0
45	159	158	97	27	0
56	256	160	97	24.5	0
56	256	160	97	29.3999996185303	0
45	145	167	97	23.1000003814697	0
48	106	130	100	22.6000003814697	0
54	200	150	100	22	0
69	230	150	100	30.1000003814697	0
36	230	150	100	23.7999992370605	0
69	230	150	100	24.3999996185303	0
37	279	150	100	24.8999996185303	0
68	156	151	100	23	0
60	123	160	100	30.5	0
69	189	160	100	20.2999992370605	0
50	284	160	100	27.2999992370605	0
50	284	160	100	26.8999996185303	0
35	136	180	100	23.2000007629395	0
70	176	180	100	20.7000007629395	0
63	179	180	100	28.6000003814697	0
53	176	177	104	21.3999996185303	0
60	176	150	110	21.1000003814697	0
28	125	76	167	18.7999992370605	0
